# Supplementary material for: Black Phosphorus Quantum Dots Enhance the Radiosensitivity of Human Renal Cell Carcinoma Cells through Inhibition of DNA-PKcs Kinase
Source: Cells. 2022 May 16;11(10):1651. doi: 10.3390/cells11101651 (PMC9139844; doi:10.3390/cells11101651)
Supplement: Supplementary file 1 [file cells-11-01651-s001.zip]

Archive with 1 entries (1 files):
- cells-1668767-supplementary.pdf
